# Supplementary material for: CSYseq: The first Y-chromosome sequencing tool typing a large number of Y-SNPs and Y-STRs to unravel worldwide human population genetics
Source: PLoS Genet. 2021 Sep 7;17(9):e1009758. doi: 10.1371/journal.pgen.1009758 (PMC8423258; doi:10.1371/journal.pgen.1009758)
Supplement: S1 Table — (XLSM) [file pgen.1009758.s004.xlsm]

## Sheet: Table S1
CSYseq - S. Claerhout et al.
S1 Table. A complete phylogenetic tree including all CSYseq typed Y-subhaplogroups.
CSYseq_main tree											No. HGs
Y-Adam										A	41
										B	35
										D	43
										E	177
										C	85
										F	4
										G	102
										H	47
										I	187
										J	122
										K	5
										M	14
										S	17
										P	3
										Q	83
										R	282
										N	66
										O	92
										L	20
										T	18
										TOTAL	1443

## Sheet: A
CSYseq - S. Claerhout et al.
Haplogroup A														Subhaplogroups	e.g. Y-SNP
Return to "CSYseq_main tree"														A	BY16211
														A000	A21576
														A00-T	A21511
														A00	L1086
														A00a	A12219
														A0-T	FGC2041
														A0	V4228
														A0a	L987
														A0a1	V159
														A0a1b	L1289
														A0a2	L981
														A0b	L1036
														A1	P305
														A1a	V4
														A1b	V221
														A1b1	Y81204
														A1b1a	V50
														A1b1a1	P36
														A1b1a1a	M6
														A1b1a1a1	P28
														A1b1a1a2	L963
														A1b1a1a2a	M212
														A1b1a1a2a1a	P262
														A1b1a1a2a2	SK14
														A1b1a1a2a2b	SK34
														A1b1a1a2b	Page52.3
														A1b1a1a4b1	SK75
														A1b1b	M32
														A1b1b1	M28
														A1b1b2	P289
														A1b1b2a	M51
														A1b1b2a1a1c	SK122
														A1b1b2a1b1	SK137
														A1b1b2a1b2b	SK169
														A1b1b2a1b2b3	SK178
														A1b1b2a2	SK201
														A1b1b2a2a	SK220
														A1b1b2b	M13
														A1b1b2b1	M118
														A2	PAGES00052
														A3	V4899

## Sheet: B
CSYseq - S. Claerhout et al.
Haplogroup B													Subhaplogroups	e.g. Y-SNP
Return to "CSYseq_main tree"													BT	M8969
													B	BY16820
													B2	M182
													B2a	M150
													B2a1	SK293
													B2a1a	PAGES00060
													B2a1a1	M218
													B2a1a1a1	A20690
													B2a1a1a1b	Y22747
													B2a1a1a2	G1
													B2a1a2	M108.1
													B2a3	SK337
													B2b	M112
													B2b1	M192
													B2b1a	M8495
													B2b1a1	SK351
													B2b1a1b	M30
													B2b1a1b1	M108
													B2b1a1b2	SK406
													B2b1a1c	M8035
													B2b1a1c2	M7943
													B2b1a1c2a	PR2470
													B2b1a2	P70
													B2b1a2a	Z38011
													B2b1a2b	M7726
													B2b1b	M7104
													B2b1b1a	P6
													B2b1b1a1a2a	SK460
													B2b1b1a1d	SK487
													B2b1b1b	CTS308
													B2b1b2	SK501
													B2b2	SK516
													B3	L1391
													B3a	Z11582
													B3b	Z22657

## Sheet: C
CSYseq - S. Claerhout et al.
Haplogroup C													Subhaplogroups	e.g. Y-SNP
Return to "CSYseq_main tree"													CT	M168
													CF	P143
													C	Y163010
													C1	F10291
													C1a	CTS11043
													C1a1	M8
													C1a1a1b	Z7232
													C1a2	V20
													C1a2a	Y11493
													C1a2a1	V2301
													C1a2a1c	Z31797
													C1a2a2	Y10504
													C1a2a2a	Z31820
													C1a2b	Z44512
													C1b	F1370
													C1b1	AM00694
													C1b1a1	M356
													C1b1a1a	K105
													C1b1a1a1	K198
													C1b1a1a1a1	Z12481
													C1b1a1b1a	Z12419
													C1b1a1b1a2	Z31717
													C1b1a2	AM00847
													C1b1a2a	Z32499
													C1b1a2b	AM00861
													C1b1a2b1a	Z32806
													C1b1a2b2b	F18115
													C1b2	Z16587
													C1b2a2	P355
													C1b2b	Z31790
													C1b3	SK1010
													C1b3a	Z31929
													C1b3a1	M208
													C1b3a1a	P33_1
													C1b3a1c	Z32386
													C1b3a1d1	Z32247
													C1b3b	M347
													C1b3b1	M210
													C2	P44
													C2a	F10148
													C2a1a1-CTS2657	ACT5139
													C2a1a1b1a	ZQ521
													C2a1a2a2a1-F3555	ACT5960
													C2a1a2a2a1a	ACT1368
													C2a1a2a2b	ACT337
													C2a2	SK1047
													C2b	Y22653
													C2b1a1	SK1063
													C2b1a1a	F3918
													C2b1a1a1	Z30544
													C2b1a1a2a1b1	FGC28915
													C2b1a1a2a2	Y11630
													C2b1a1b	M48
													C2b1a1b1a1a3	Z32863
													C2b1a1b1a2b	Z32876
													C2b1a1b1a2b2	Z32886
													C2b1a1b2	Z32919
													C2b1a1b2a	Z32950
													C2b1a1b2a1a	Z32844
													C2b1a1c1b	Z43950
													C2b1a1c1f1	F11313
													C2b1a1c2a	F14799
													C2b1a1c4	SK1071
													C2b1a2a	ZQ104
													C2b1a2a1a1a2	F24214
													C2b1a2a1a1b	ACT79
													C2b1a2b2	F25824
													C2b1a3a	ZQ324
													C2b1a3a2	ACT1041
													C2b1c	F17084
													C2c1	F1144
													C2c1a	Z1300
													C2c1a1a	F3883
													C2c1a1a1	ZQ412
													C2c1a1a1a1	B97
													C2c1a1a1d	Z31644
													C2c1a1b	Z31667
													C2c1a2b	F10136
													C2c1a2b1	FGC15464
													C2c1a2b2a	Z31672
													C2c1b	F845
													C2c1b1	K550
													C2c1b1d1b	FGC57611
													C2e2a1	Z12284
													C3	MPB186

## Sheet: D
CSYseq - S. Claerhout et al.
Haplogroup D													Subhaplogroups	e.g. Y-SNP
Return to "CSYseq_main tree"													DE	M203
													D	CTS94
													D1	SK538
													D1a1-M15	ACT2020
													D1a1a	Z27295
													D1a1a1	N1
													D1a1a1a	Z27287
													D1a1a1a1a2	Z44029
													D1a1a1a1a2b	Z43932
													D1a1a1b1	F19375
													D1a1a2	Z40962
													D1a1a2a1a	F26689
													D1a1a2a2	F16992
													D1a1a2a2-Z41068	ACT5612
													D1a1a2b	F15345
													D1a1a2c	Z40608
													D1a2a	P47
													D1a2a1	Y14766
													D1b	CTS323
													D1b1	CTS8484
													D1b1a	CTS9508
													D1b1a1	P42
													D1b1a2	IMS-JST022457
													D1b1a2b	IMS-JST006841
													D1b1a2b1a1a1b	FGC6382
													D1b1a2b1a1a6	Z31554
													D1b1a2b1a1a9a	Z35645
													D1b1a2b1a1b	Z43424
													D1b1a3	Z18531
													D1b1c1	CTS504
													D1b1c1a1b1	M2176
													D1b1c1a1c	M151
													D1b1c1c1	Z30660
													D1b1c2	Z42433
													D1b1d1	Z1572
													D1b2	CTS583
													D1b2a	Z1506
													D1b2a1a	Z31507
													D1b2a2a	Z38254
													D1b2a2b	Z40647
													D1b2a2b1	CTS2247
													D2	V1213
													D2a	M116

## Sheet: E
CSYseq - S. Claerhout et al.
Haplogroup E																				Subhaplogroups	e.g. Y-SNP
Return to "CSYseq_main tree"																				E	BY6143
																				E1	P147
																				E1a	V1668
																				E1a1	L1240
																				E1a1b	Z31498
																				E1a2	CTS6891
																				E1a2a1a1a	Z15405
																				E1a2a1b	L133
																				E1a2a1b1	Z15279
																				E1a2a1b1a	FGC24648
																				E1a2a2	Z15223
																				E1a2b1a1a1	Z14914
																				E1a2b1a2	Z14998
																				E1a4	PAGES00074
																				E1b	FGC11770
																				E1b1	P179
																				E1b1a	V1026
																				E1b1a1	V95
																				E1b1a1a1	M180
																				E1b1a1a1a1a	SK581
																				E1b1a1a1a1c	L485
																				E1b1a1a1a1c1a	CTS3046
																				E1b1a1a1a1c1a1	M191
																				E1b1a1a1a1c1a1a	Z22352
																				E1b1a1a1a1c1a1a2	P115
																				E1b1a1a1a1c1a1a3a1b2	Z22510
																				E1b1a1a1a1c1a1a3a1c1	V1402
																				E1b1a1a1a1c1a1a3a1c1b	V2133
																				E1b1a1a1a1c1a1a3a1d1b1	Y10563
																				E1b1a1a1a1c1a1a3a1d1b1a	Z1655
																				E1b1a1a1a1c1a1a3a1d1b1a1	CTS3341
																				E1b1a1a1a1c1a1a3a1d1b1b1a6	Z37669
																				E1b1a1a1a1c1a1a3a1d2	Z37817
																				E1b1a1a1a1c1a1a3b2	Z37618
																				E1b1a1a1a1c1a1a3c1a2	CTS3066
																				E1b1a1a1a1c1a1a3c2b4	Z37605
																				E1b1a1a1a1c1a1a3c3	CTS490
																				E1b1a1a1a1c1a1a3d6a	V2151
																				E1b1a1a1a1c1a1a3g	Z37364
																				E1b1a1a1a1c1a1a4a	Z37350
																				E1b1a1a1a1c1a1a5	L372
																				E1b1a1a1a1c1a1b1a	M4315
																				E1b1a1a1a1c1b	M4268
																				E1b1a1a1a1c1b2a1a1	Z36720
																				E1b1a1a1a1c1b2a1a2	Z36728
																				E1b1a1a1a1c1b2a3	Z6023
																				E1b1a1a1a1c1b2a3a	Z22255
																				E1b1a1a1a1c1b2a4	Z36703
																				E1b1a1a1a1c2b2a2	Z36573
																				E1b1a1a1a1c2b2b	Z36574
																				E1b1a1a1a1c2c1b2	Z42586
																				E1b1a1a1a1c2c3a	Z6012
																				E1b1a1a1a1c2c3a1a2	Z36623
																				E1b1a1a1a1c2c3a1b	Z16104
																				E1b1a1a1a1c2c3a2a2	Y17187
																				E1b1a1a1a1c2c3a3b	Z36663
																				E1b1a1a1a2a	U175
																				E1b1a1a1a2a1	U209
																				E1b1a1a1a2a1a3a1a	Z21771
																				E1b1a1a1a2a1a3a2a1a2a	Z36967
																				E1b1a1a1a2a1a3a2b1	CTS6002
																				E1b1a1a1a2a1a3b1a	U290
																				E1b1a1a1a2a1a3b1a1	U181
																				E1b1a1a1a2a1a3b1a12	Z21886
																				E1b1a1a1a2a1a3b1a12a2	Z37230
																				E1b1a1a1a2a1a3b1a14	Z37101
																				E1b1a1a1a2a1a3b1a2a1	Z1724
																				E1b1a1a1a2a1a3b1a2a2a2	Z36974
																				E1b1a1a1a2a1a3b1a5	CTS4782
																				E1b1a1a1a2a1a3b1b	M154
																				E1b1a1a1a2a1a3b1d1a1	Z36908
																				E1b1a1a1a2a1a3b1d1c1a	CTS8027
																				E1b1a1a1a2a1b	FGC24067
																				E1b1a1a1a2a2a2	CTS7808
																				E1b1a1a1a3	SK575
																				E1b1a1a1b	M116.2
																				E1b1a1a1c	SK596
																				E1b1a1a1c1a1	SK618
																				E1b1a1a1c1a1e	SK688
																				E1b1a1a1c1a1g	SK696
																				E1b1a1a1c1a1h	SK699
																				E1b1a1a1c1a1i	SK707
																				E1b1a1a1c1b1	SK712
																				E1b1a1a1c2c1a	Z16076
																				E1b1a1a1d1	CTS12954
																				E1b1a1a1d1a	SK770
																				E1b1a1a1d1g	SK836
																				E1b1a1a1e	M156
																				E1b1a1b	Z5994
																				E1b1a1b1a1b	Z36417
																				E1b1a1b1d	Z36390
																				E1b1a2a	V2203
																				E1b1a2a1	V1150
																				E1b1b	V1873
																				E1b1b1	CTS8131
																				E1b1b1a	SK866
																				E1b1b1a1	FGC2126
																				E1b1b1a1a	CTS10890
																				E1b1b1a1a1	Z1216
																				E1b1b1a1a1a	M224
																				E1b1b1a1a1b	V32
																				E1b1b1a1a1b1a2a1a	BY8081
																				E1b1b1a1a1b2	BY8119
																				E1b1b1a1a1d	BY8199
																				E1b1b1a1a2	L67
																				E1b1b1a1a2a3	BY8679
																				E1b1b1a1b	CTS4235
																				E1b1b1a1b1	L618
																				E1b1b1a1b1a	PF2210
																				E1b1b1a1b1a1	Z36786
																				E1b1b1a1b1a10a	Z16659
																				E1b1b1a1b1a10a1b	Z42903
																				E1b1b1a1b1a10a2b	BY5520
																				E1b1b1a1b1a10b4	BY7875
																				E1b1b1a1b1a14	Y16718
																				E1b1b1a1b1a15a1	BY6245
																				E1b1b1a1b1a16a1	BY5124
																				E1b1b1a1b1a25a	FGC14092
																				E1b1b1a1b1a2a	L143
																				E1b1b1a1b1a3	M35.2
																				E1b1b1a1b1a5a1	L540
																				E1b1b1a1b2	V22
																				E1b1b1a1b2a2	L674
																				E1b1b1a1b2a4b1	BY6821
																				E1b1b1a1b2a4b1a2	BY7802
																				E1b1b1a1b2a4b5a	BY6758
																				E1b1b1a1b2a4c1	Y16565
																				E1b1b1a1b2a4c1a	Y16554
																				E1b1b1a1b2a4c1a1a1a1	Y24403
																				E1b1b1a1b2c1a2	BY7850
																				E1b1b1a1c	FGC2706
																				E1b1b1a2	Y21100
																				E1b1b1b	CTS1243
																				E1b1b1b1	M310.1
																				E1b1b1b1a	MZ30
																				E1b1b1b1a1	M5093
																				E1b1b1b1a1a	M165
																				E1b1b1b1a1c10	BY9700
																				E1b1b1b1a1c1b1	BY9645
																				E1b1b1b1a1c6	BY8969
																				E1b1b1b1a1g	PF2569
																				E1b1b1b1a1h2	BY10235
																				E1b1b1b1a1j	MZ99
																				E1b1b1b1a2	PAGES00033
																				E1b1b1b1b	PH2592
																				E1b1b1b1b1a	PH2592
																				E1b1b1b2	PF1961
																				E1b1b1b2a	M123
																				E1b1b1b2a1	CTS1652
																				E1b1b1b2a1a	M34
																				E1b1b1b2a1a1	CTS4483
																				E1b1b1b2a1a1a1a1b1	Y16590
																				E1b1b1b2a1a1a1a1b2a	A22301
																				E1b1b1b2a1a1a1a1b2b1a1a	A16694
																				E1b1b1b2a1a1a1a1e1	PF5730
																				E1b1b1b2a1a1a1a1e1a3	BY10527
																				E1b1b1b2a1a1a1a1e1b1a	Y19892
																				E1b1b1b2a1a1a1a1f1b1a2b1a1a	Y22763
																				E1b1b1b2a1a1a1a1f1b1a5	BY10750
																				E1b1b1b2a1a1a1b2b2	A20853
																				E1b1b1b2a1a2	M290
																				E1b1b1b2a1a4	CTS10287
																				E1b1b1b2a1a4d2b1a	Y21083
																				E1b1b1b2a1a4d2b1b	Z36142
																				E1b1b1b2a1b1	PF2027
																				E1b1b1b2b1	P72
																				E1b1b1b2b2	CTS8724
																				E1b1b1b2b2a1	M293
																				E1b1b1b2b3	Y17589
																				E1b1b1b2b3a	V6
																				E1b1b1b2b3b	Y19232
																				E1b1b1b2b4	SK944
																				E1b1b2	V16
																				E2	CTS309
																				E2b	V2312
																				E2b1a	CTS1480
																				E2b1a1	V2275

## Sheet: F
CSYseq - S. Claerhout et al.
Haplogroup F													Subhaplogroups	e.g. Y-SNP
Return to "CSYseq_main tree"													F	P145
													F2	Y60536
													F3	M481
													F4	Z40736

## Sheet: G
CSYseq - S. Claerhout et al.
Haplogroup G																	Subhaplogroups	e.g. Y-SNP
Return to "CSYseq_main tree"																	GHIJK	CTS2254
																	G	Y81148
																	G1	GG086
																	G1a	L1412
																	G1a1a1	L1324
																	G1a1a1a3	Y15531
																	G1a1a1b3	GG86
																	G1a1b1a1	GG218
																	G1a1b1a1a1	GG153
																	G1a1b2a1a3b	GG251
																	G1a2a	GG182
																	G1a2a1	FGC22215
																	G1a2b1a	GG240
																	G1b	L832
																	G1b1	Z17878
																	G2	FGC58713
																	G2a	F1188
																	G2a1	L293
																	G2a1a1	FGC688
																	G2a1a1a	FGC757
																	G2a1a1a1a	Z6706
																	G2a1a1a1a1a1a1b	Z39665
																	G2a1a1a1a1a1a2a	FGC730
																	G2a1a1a1a1a1a2a3	FGC690
																	G2a1a1a2b1	Z43193
																	G2a1a1c1	Z35421
																	G2a1a3a	Z35436
																	G2a2	PF3146
																	G2a2a1a1	FGC6627
																	G2a2a1a1a1	M286
																	G2a2a1a1a1c	Z43081
																	G2a2a1a1b	FGC6657
																	G2a2a1a1b1	FGC6631
																	G2a2a1a2	L91
																	G2a2a1a2a1	PF3239
																	G2a2a1a2a1b2c	Z6191
																	G2a2a1a2a1b2d1b	Z6854
																	G2a2a1b1	FGC34388
																	G2a2a2	Z36519
																	G2a2b	L32
																	G2a2b1	M406
																	G2a2b1a	FGC5082
																	G2a2b1a1a	L90
																	G2a2b1a1b	Z17889
																	G2a2b1a1b1a3	Z39515
																	G2a2b1a1b2a1a1a	Z42384
																	G2a2b1a1e	S23942
																	G2a2b1a2b1	Z31411
																	G2a2b1b1a1	Z30810
																	G2a2b2	CTS2488
																	G2a2b2a	P303
																	G2a2b2a1	PF3337
																	G2a2b2a1a1a1	L13
																	G2a2b2a1a1a1a1a1a1a1a2	Z38865
																	G2a2b2a1a1a1a1a1a2a	Z30779
																	G2a2b2a1a1a1a1a1a9	Z44048
																	G2a2b2a1a1a2b	FGC30524
																	G2a2b2a1a1b	CTS1899
																	G2a2b2a1a1b1a	CTS5762
																	G2a2b2a1a1b1a1a2a	CTS4803
																	G2a2b2a1a1b1a1a2a1a3b	Z44116
																	G2a2b2a1a1b1a1a2a1b1c1	Z40766
																	G2a2b2a1a1b1a1a2a1c1	FGC14523
																	G2a2b2a1a1b1a1a2a8	Z31321
																	G2a2b2a1a1b1a1a2b1a1	Y14681
																	G2a2b2a1a1b1a1a2b1a1a1	Z34079
																	G2a2b2a1a1b1a1a2b2a	Z39671
																	G2a2b2a1a1b1a1a2b2a1a1	Z41155
																	G2a2b2a1a1b1a1c2a1a	Z40925
																	G2a2b2a1a1b1a1c2a3	Z44687
																	G2a2b2a1a1b1a1d	Z31327
																	G2a2b2a1a1b1a2	Z40743
																	G2a2b2a1a1b1b1a2	Z31356
																	G2a2b2a1a1b1b1b1	Z40138
																	G2a2b2a1a1b1b2	Z40479
																	G2a2b2a1a1b2b1	Z39537
																	G2a2b2a1a1c	CTS342
																	G2a2b2a1a1c1a	Z2047
																	G2a2b2a1a1c1a1a	Y75
																	G2a2b2a1a1c1a1b1a1a4	Z39570
																	G2a2b2a1a1c1a1b2a	Z6434
																	G2a2b2a1a1c1a1b2a2a	Z6034
																	G2a2b2a1a1c1a1b3a	Z43088
																	G2a2b2a1a1c1a1b3a1	Z43087
																	G2a2b2a1a1c3	FGC37719
																	G2a2b2a1a1c3a2	Z43845
																	G2a2b2a1a1c3b	Z39541
																	G2a2b2a3a	Z40485
																	G2a2b2b	PF3359
																	G2a2b2b1a1	F1338
																	G2a2b2b1a1a1c	PF3455
																	G2a2b2b1a1b1a1	M310.2
																	G2a2b2b1b	SK1134
																	G2a2b2b2a	CTS10303
																	G2a3a1	PAGES00019
																	G2a3b1	PAGES00108
																	G2a3b1a2a1b1	AMM043
																	G2b1	L183
																	G2b1b	BY764
																	G2b1b2a1a	FGC32421
																	G2b1b3	Z44686
																	G2b2a	FGC2916

## Sheet: H
CSYseq - S. Claerhout et al.
Haplogroup H													Subhaplogroups	e.g. Y-SNP
Return to "CSYseq_main tree"													HIJK	F929
													H	Y81715
													H1	M2761
													H1a	M69
													H1a1	M2724
													H1a1a	M2970
													H1a1a1	SK1217
													H1a1a2	M97
													H1a1a4a	Z14589
													H1a1a4b	M2940
													H1a1a4b2	M2853
													H1a1a4b2a	Z5876
													H1a1a4b2a1	Z14454
													H1a1a4b2b1	Z14475
													H1a1a4b2c1a	Z14437
													H1a1a4b3	Z4507
													H1a1a4b3a1	Z12544
													H1a1a4b3b1a12	Z34889
													H1a1a4b4	M5824.2
													H1a1b1	Z4452
													H1a1b1a	Z14721
													H1a1d1	Z14542
													H1a1d2c1	Y8597
													H1a2a	Z14004
													H1a2b	Z14258
													H1a2b1a	Z14342
													H1a2b1b	Z34837
													H1a2b1b2	Z34846
													H1b1	Z13982
													H1b2	SK1195
													H2	L279
													H2a	Z19070
													H2a1	Z18922
													H2b1b	Z41313
													H3	Z13491
													H3a	Z5866
													H3a1	Z13049
													H3a1a	Z34892
													H3a2	F4133
													H3a2a	Z5865
													H3a2a2	Z12640
													H3a2b	Z12839
													H3a2b1	Z34922
													H3b	PH4709
													H3b1	Z13695
													H3b1a	Z41252
													H3b1b	Z34939

## Sheet: I
CSYseq - S. Claerhout et al.
Haplogroup I																	Subhaplogroups	e.g. Y-SNP
Return to "CSYseq_main tree"																	IJK	L16
																	IJ	M429
																	I	BY164500
																	I1	Y44777
																	I1a	DF29
																	I1a1	CTS6364
																	I1a1a1a1a	M227
																	I1a1a1a1b1	S4774
																	I1a1a1b5a1	Y29647
																	I1a1a1b5b1b	Y31060
																	I1a1a2a	A407
																	I1a1a3a1a	Y19080
																	I1a1a4a1a1b3a	Y22538
																	I1a1b1	L22
																	I1a1b1a1b3a	Y31120
																	I1a1b1a1c2	S23679
																	I1a1b1a1e2b2	FGC22029
																	I1a1b1a1e2c4a	Y31123
																	I1a1b1a1e2c5a	FGC21940
																	I1a1b1a1e2d3a	FGC33034
																	I1a1b1a1e2e1a	FGC21975
																	I1a1b1a1e2f2b1c	FGC22115
																	I1a1b1a4a1a1	L258
																	I1a1b1a4a1a1d	F460
																	I1a1b1a4a1a1g2	Y16348
																	I1a1b1a4a1a1g3	Y17701
																	I1a1b1a4a1c	Y20594
																	I1a1b1a4a2	L813
																	I1a1b1a4a2b2	FGC15311
																	I1a1b1a4b1	Y17931
																	I1a1b1b1a1	L300
																	I1a1b1b1a1a	S4741
																	I1a1b1b1b	Y15212
																	I1a1b1b2a	Y24638
																	I1a1b1c	L242
																	I1a1b3	A8178
																	I1a1b3a	A8185
																	I1a1b4	Y17257
																	I1a2a1a1	A6956
																	I1a2a1a1a	Z141
																	I1a2a1a1a1	YFS291534
																	I1a2a1a1a1a2c	A12727
																	I1a2a1a1a1b1	Y3151
																	I1a2a1a1a1b5	Y3153
																	I1a2a1a1a2a1b	Y19050
																	I1a2a1a1a2a2a1	Y3648
																	I1a2a1a1a2b2	A1516
																	I1a2a1a1a2b2b	A1349
																	I1a2a1a1a2b3a	FGC2501
																	I1a2a1a1a3b	A1392
																	I1a2a1a1a4a	A14532
																	I1a2a1a1a6	A1616
																	I1a2a1a1a6a1	A1609
																	I1a2a1a1d	CTS7362
																	I1a2a1a1d1a	S211
																	I1a2a1a1d1a1a2c10a2b	Y31050
																	I1a2a1a1d1a1a2c11b	Y23142
																	I1a2a1a1d1a1a2c12a	JN11
																	I1a2a1a1d1a1a2c13a	Y23049
																	I1a2a1a1d1a1a2c3	BY2839
																	I1a2a1a1d1a1a2c5a	Y21969
																	I1a2a1a1d1a1b2a	S2122
																	I1a2a1a1d1a1c2	BY235
																	I1a2a1a1d1b2	Y32130
																	I1a2a1d	L1248
																	I1a2a2	Z2041
																	I1a2a2a	Z2040
																	I1a2a2a1	L1450
																	I1a2a2a1b1	A482
																	I1a2a2a4b1	Y21492
																	I1a2a2a5a	Y30577
																	I1a2b	A6783
																	I1a2b1d1	Y21388
																	I1a2b1e2	Y15481
																	I1a2b1e3	A8261
																	I1a2b1e4	Y7041
																	I1a2b3a1a	A12932
																	I1a2b4	FGC3466
																	I1a3	S243
																	I1a3a1a	Y2245.2
																	I1a3a1a1	L1237
																	I1a3a1a1a2	BY3385
																	I1a3a1a2a	S15301
																	I1a3a1b	Y6390
																	I1a3a1e1b1	A8233
																	I1a3a1e1c	BY13521
																	I1a3b2a1a	Y21370
																	I1a3d	Y13953
																	I1a6a	Y24622
																	I1a10b2a	A5634
																	I1b1b	Y16414
																	I1c1a1a1a1	Z8084
																	I1c1b1	A9223
																	I2	Y38361
																	I2a	CTS4533
																	I2a1	L460
																	I2a1a	L159
																	I2a1a1	CTS595
																	I2a1a1a	M26
																	I2a1a1a1	CTS1369
																	I2a1a1a1a1a1a1a1b2	Z26498
																	I2a1a1a1a1a1a1c2	Y3946
																	I2a1a1a1a1a1a1c5c	Z26684
																	I2a1a1a1a1a1a1e3b	Z26734
																	I2a1a1a1a1a1a1e3b1a	Z26741
																	I2a1a1a1a1a1a1e4a	Z26753
																	I2a1a1a1a1a1a1e6b1b1b	FGC19192
																	I2a1a1a1a1a1a1e6b3a	Z26997
																	I2a1a1a1a1a1a1e6b3b2c1	Z27022
																	I2a1a1a1a1a1a2	Z118
																	I2a1a1a1a1a2	Z27031
																	I2a1a1a1a1a4e1a	Z27113
																	I2a1a1a1a1b	Z27138
																	I2a1a1a1a1b2b2	Z27203
																	I2a1a1a1a2a1a	Z27436
																	I2a1a1a2	Z27366
																	I2a1a1a2a1	BY21565
																	I2a1a1b	S23380
																	I2a1a1b1	L1286
																	I2a1a1b1a	L1287
																	I2a1a1b1a1	Y4270
																	I2a1a1b1a1a6	Y33768
																	I2a1a1b1c	Y19471
																	I2a1a1b2	Y21981
																	I2a1a2	AM01295
																	I2a1a2a	FGC7100
																	I2a1a2a1a2a	A8742
																	I2a1a2a1b	BY1259
																	I2a1a2a2	Y13585
																	I2a1a2b	L621
																	I2a1a2b1a1a1	S17250
																	I2a1a2b1a1a1c4	A13908
																	I2a1a2b1a1a2a1a	Y5597
																	I2a1b	P217
																	I2a1b1	P223
																	I2a1b1a	CTS616
																	I2a1b1a1a	CTS4544
																	I2a1b1a1a1a	L369
																	I2a1b1a1a1a1a2	Y7472
																	I2a1b1a1a1a2a	Y33688
																	I2a1b1a1a1b1a	FGC14243
																	I2a1b1a1a1b1a2a	FGC14235
																	I2a1b1a1a1b2	Y20868
																	I2a1b1a1a1b3a1	Y18393
																	I2a1b1a1b1a1a1a1	Y5312
																	I2a1b1a1b1a1a1a2	Y13008
																	I2a1b1a1b1b1	Y4908
																	I2a1b1a2	CTS10057
																	I2a1b1a2a1a1a1a1	Y5383
																	I2a1b1a2b1	L801
																	I2a1b1a2b1a1	CTS1977
																	I2a1b1a2b1a1a	FGC33292
																	I2a1b1a2b1a1a1	Y11921
																	I2a1b1a2b1a1c1a1	Y33724
																	I2a1b1a2b1a2a1a	Z78
																	I2a1b1a2b1a2a1a1a1a1a2a	Y7280
																	I2a1b1a2b1a2a1a1a1a1a2b	Y33771
																	I2a1b1a2b1a2a1a1a1a3b	Y30011
																	I2a1b1a2b1a2a1a1a1a3b2a	Y30011
																	I2a1b1a2b1a2a2	FGC17379
																	I2a1b1a2b1a2a2a	CTS661
																	I2a1b1a2b1a2a2a1	Y5725
																	I2a1b1a2b1a2a2b	FGC17399
																	I2a1b1a2b1a2a2b1a1a1	FGC17393
																	I2a1b1a2b1a2a2b1b2	Y23070
																	I2a1b1a2b1a2a3a1	Y7264
																	I2a1b1a2b1a2b1	PH4987
																	I2a1b1a2b1a2d	Y31858
																	I2a1b1a2b1a3a1a1a	BY1120
																	I2a1b1a2b1a3b	Y7206
																	I2a1b1a2b1a5	Y36547
																	I2a1b1a2b2	S20291
																	I2a1b1a2b3	Y5201
																	I2a1b1b12	Y6121
																	I2a1b2	L161
																	I2a1b2a	L38
																	I2a1b2a2a1a2	Y16515
																	I2a1b2a2b2a	BY14039
																	I2a1b2a2c1	BY14065
																	I2a1b2a2d1a2a	BY14010
																	I2a2	PF3893
																	I2a2a1a	FGC18648
																	I2a2a1b1	FGC18116
																	I2a2a1b1a1a	BY649
																	I2a2a1b1b1a	Y8549
																	I2a2a1b1b1b	FGC18078
																	I2a2b	Y16426

[truncated: 11 more sheets: J, K, L, M, N, O, P, Q, R, S, T]
