# Supplementary material for: CSYseq: The first Y-chromosome sequencing tool typing a large number of Y-SNPs and Y-STRs to unravel worldwide human population genetics
Source: PLoS Genet. 2021 Sep 7;17(9):e1009758. doi: 10.1371/journal.pgen.1009758 (PMC8423258; doi:10.1371/journal.pgen.1009758)
Supplement: S2 Table — (XLSM) [file pgen.1009758.s005.xlsm]

## Sheet: Table S2
CSYseq - S. Claerhout et al.
S2 Table. Detailed information concerning the 28 Y-STR loci excluded from the CSYseq panel.
Y-STR	Motif	ChrY position (GRCh37)	ChrY position (GRCh38)	Anchor 3'	Anchor 5'	Reason	HGVS nomenclature
DYS434	ATCT	chrY:14466478-14466591	chrY:12345751-12345864	GTGACTGCATATCAG	CCATCCCTATCTATC	2	NC_000024.10:g.12345751ATCT
DYS447	TTATA	chrY:15278692-15278902	chrY:13166781-13167001	GGGAAGGGGCAGGGG	TCCTGAAGTTGTAGC	1	NC_000024.10:g.13166781TTATA
DYS494	TTA	chrY:21386123-21386300	chrY:19224237-19224414	CTGTTCATTTGGATT	TCACCAGCCTCTCCA	2	NC_000024.10:g.19224237TTA
DYS501	AAG	chrY:17802134-17802420	chrY:15690254-15690540	TTAAAAGACAGACAT	CAAATCTCTGACAAC	1	NC_000024.10:g.15690254AAG
DYS517	AAAG	chrY:17278185-17278426	chrY:15166305-15166546	GGTTTTACATAATCG	TTGCAATCTTGTAGG	1	NC_000024.10:g.15166305AAAG
DYS561	GATA	chrY:16564263-16564455	chrY:14452383-14452575	CTTGCCTGATGCCAT	AGTAGTTAAGCTACA	1	NC_000024.10:g.14452383GATA
DYS572	AAAT	chrY:3679594-3679839	chrY:3811553-3811798	TTTTTAGCTAAGGAC	CAAGAGATCTCTGCC	1	NC_000024.10:g.3811553AAAT
DYS615	TTG	chrY:9855613-9855762	chrY:10018004-10018153	GTTCTATGGTCGAAG	TCACAGGCTGAGCAC	2	NC_000024.10:g.10018004TTG
DYS638	TTTA	chrY:17645414-17645675	chrY:15533534-15533795	TTTTAGTTAATAGTC	CTGGAAGCTCCGCCT	1	NC_000024.10:g.15533534TTTA
DYS716	TCCAT	chrY:13140092-13140315	chrY:10629578-10629801	TCCACTCGAGTGCGT	TCGAAATTATCCCAC	1	NC_000024.10:g.10629578TCCAT
TRF10019	GT	chrY:16646598-16646836	chrY:14534718-14534956	CTGGTCTTATGTTTG	ATTCTCAGAGGGTGA	2	NC_000024.10:g.14534718GT
TRF10418	TA	chrY:17239212-17239474	chrY:15127332-15127594	CATCTGATATTTTGT	TGAAGTCTCTCTCCT	1	NC_000024.10:g.15127332TA
TRF10435	CA	chrY:17277451-17277717	chrY:15165571-15165837	AATATGGTCCCTCTT	AAGTTCCATACGTCC	2	NC_000024.10:g.15165571CA
TRF10575	TA	chrY:17463291-17463561	chrY:15351411-15351681	ACACAACTGGTAGAT	TGAACTTCTGTCTGG	2	NC_000024.10:g.15351411TA
TRF10778	TA	chrY:17816033-17816307	chrY:15704153-15704427	TTAATCTAGTTTACT	GCCAGAACAGGAACA	1	NC_000024.10:g.15704153TA
TRF13046	AC	chrY:21118130-21118370	chrY:18956244-18956484	ATGGTAAATCAAGGG	CAAATCAGTCACCAC	1	NC_000024.10:g.18956244AC
TRF13948	TA	chrY:23002823-23003097	chrY:20840937-20841211	TATGATTCTCAGTAC	ATGTGTGATTGCTGG	1	NC_000024.10:g.20840937TA
TRF3493	TA	chrY:2806996-2807256	chrY:2938955-2939215	TAACTTTCTTTCAAA	ATTCATTTCATGCTT	1	NC_000024.10:g.2938955TA
TRF4697	TG	chrY:4936553-4936789	chrY:5068512-5068748	AGCTTAAAGAATGAA	AGGCCCAGCGTTTTT	2	NC_000024.10:g.5068512TG
TRF4752	ATATA	chrY:5028021-5028245	chrY:5159980-5160204	CTCTCTGAAACATAC	AAGGGATTATTTAAG	1	NC_000024.10:g.5159980ATATA
TRF5169	AC	chrY:5650551-5650807	chrY:5782510-5782766	TTTGTCCCTCCACCT	TGCAGGTAGAATAAC	3	NC_000024.10:g.5782510AC
TRF5450	AC	chrY:6149827-6150075	chrY:6281786-6282034	GTCAACCCTCTTCTA	CTCCATCGCTCATAC	1	NC_000024.10:g.6281786AC
TRF6856-ab	TG	chrY:8465887-8466119	chrY:8597846-8598078	GGGAGTATTGCAAGT	CTCTTTGTTCTTTAT	1	NC_000024.10:g.8597846TG
TRF7575	TG	chrY:9640859-9641117	chrY:9803250-9803508	CCTCTTCCTGCAGCA	GCAGGGGCTTCATAT	1	NC_000024.10:g.9803250TG
TRF8207	AT	chrY:13932110-13932354	chrY:11811404-11811648	ATTTATTCTTGAATA	GTATCCCAACGCTTT	1	NC_000024.10:g.11811404AT
TRF8588	TA	chrY:14429357-14429619	chrY:12308632-12308892	CACCTCTTATTTTGT	AATCTAAGTTCTGGG	1	NC_000024.10:g.12308632TA
TRF9482	TA	chrY:15848934-15849174	chrY:13737054-13737294	ACAAACAGTCCCTGT	CCTAATTCTCTGAAA	1	NC_000024.10:g.13737054TA
Reason of exclusion: 1 = not sequenced; 2 = low depth of coverage; 3 = chrX homology
