# Supplementary material for: CSYseq: The first Y-chromosome sequencing tool typing a large number of Y-SNPs and Y-STRs to unravel worldwide human population genetics
Source: PLoS Genet. 2021 Sep 7;17(9):e1009758. doi: 10.1371/journal.pgen.1009758 (PMC8423258; doi:10.1371/journal.pgen.1009758)
Supplement: S3 Table — (XLSM) [file pgen.1009758.s006.xlsm]

## Sheet: Table S3
CSYseq - S. Claerhout et al.
S3 Table. HGVS nomenclature for the CSYseq Y-STRs.
Y-STR	HGVSnomenclature
CSY1	NC_000024.10:g.5950087AGAT[n]
CSY2	NC_000024.10:g.16648363TC[n]
DXYS156	NC_000024.10:g.3284190TATTT[n]
DYF371-a	NC_000024.10:g.17864357ACA[n]
DYF371-b	NC_000024.10:g.18041521TGT[n]
DYF371-c	NC_000024.10:g.24033601ACA[n]
DYF371-d	NC_000024.10:g.25636492TGT[n]
DYF380-a	NC_000024.10:g.23834041AAT[n]
DYF380-b	NC_000024.10:g.25836023ATT[n]
DYF381-a	NC_000024.10:g.23714854CAA[n]
DYF381-b	NC_000024.10:g.25955195TTG[n]
DYF382	NC_000024.10:g.11839873GGAT[n]
DYF384-a	NC_000024.10:g.21728115CAA[n]
DYF384-b	NC_000024.10:g.9136126GTT[n]
DYF385-a	NC_000024.10:g.23938700TTA[n]
DYF385-b	NC_000024.10:g.25731332TAA[n]
DYF386-a	NC_000024.10:g.23631694AAT[n]
DYF386-b	NC_000024.10:g.22022401AAT[n]
DYF386-c	NC_000024.10:g.22563954ATT[n]
DYF386-d	NC_000024.10:g.26038343ATT[n]
DYF389	NC_000024.10:g.19199334CATC[n]
DYF391-a	NC_000024.10:g.16234044ATAC[n]
DYF391-b	NC_000024.10:g.16351233TATG[n]
DYF392	NC_000024.10:g.15288053TTAT[n]
DYF394	NC_000024.10:g.21806018AAT[n]
DYF406	NC_000024.10:g.21681709TATC[n]
DYF408-a	NC_000024.10:g.17912086ATAG[n]
DYF408-b	NC_000024.10:g.17993863TATC[n]
DYF409-a	NC_000024.10:g.18497489ATAG[n]
DYF409-b	NC_000024.10:g.18822863TATC[n]
DYF411-a	NC_000024.10:g.18486682AAAGG[n]
DYF411-b	NC_000024.10:g.18833662TTTCC[n]
DYF412-a	NC_000024.10:g.17578277AAATA[n]
DYF412-b	NC_000024.10:g.18327673TTTAT[n]
DYS19	NC_000024.10:g.9684378TATC[n]N[4]TATC[n]
DYS388	NC_000024.10:g.12635604AAT[n]
DYS389I	NC_000024.10:g.12500448TAGA[n]
DYS389II	NC_000024.10:g.12500448TAGA[n]CAGA[n]
DYS390	NC_000024.10:g.15163065GATA[n]GACA[n]
DYS391	NC_000024.10:g.11982089TCTA[n]
DYS392	NC_000024.10:g.20471986AAT[n]
DYS413-a	NC_000024.10:g.13987208TG[n]
DYS413-b	NC_000024.10:g.14055400AC[n]
DYS426	NC_000024.10:g.17022965GTT[n]
DYS435	NC_000024.10:g.12384495TGGA[n]
DYS436	NC_000024.10:g.13091948AAC[n]
DYS442	NC_000024.10:g.12649170GATA[n]
DYS445	NC_000024.10:g.19930716TTTA[n]
DYS448	NC_000024.10:g.22218923AGAGAT[n]N[10]AGAGAT[3]N[14]AGAGAT[n]
DYS450	NC_000024.10:g.8258259TTTTA[n]
DYS452	NC_000024.10:g.19458612TATAC[n]CATACTATAC[n]
DYS453	NC_000024.10:g.2954700AAAT[n]
DYS454	NC_000024.10:g.8356115AAAT[n]
DYS455	NC_000024.10:g.7043528AAAT[n]
DYS456	NC_000024.10:g.4402919AGAT[n]
DYS459-a	NC_000024.10:g.25737374AAAT[n]
DYS459-b	NC_000024.10:g.23932701TTTA[n]
DYS460	NC_000024.10:g.18888803TCTA[n]
DYS461	NC_000024.10:g.18888808TCTA[n]
DYS462	NC_000024.10:g.19155158ATAC[n]
DYS463	NC_000024.10:g.7775468AAAGG[n]AAGGG[n]
DYS467	NC_000024.10:g.12500542GATA[n]
DYS470	NC_000024.10:g.20607709GTT[n]
DYS474	NC_000024.10:g.15859749AAC[n]
DYS475	NC_000024.10:g.15800435TAA[n]
DYS476	NC_000024.10:g.15936844TGA[n]
DYS477	NC_000024.10:g.22267068TTG[n]
DYS478	NC_000024.10:g.5446868CAG[n]
DYS480	NC_000024.10:g.8501336TTA[n]
DYS484	NC_000024.10:g.16937591AAT[n]
DYS490	NC_000024.10:g.3575672TTA[n]
DYS492	NC_000024.10:g.15302456ATT[n]
DYS497	NC_000024.10:g.16053588TTA[n]
DYS507	NC_000024.10:g.12499074CATA[n]
DYS510	NC_000024.10:g.15188021GATA[n]
DYS511	NC_000024.10:g.15193042AGAT[n]
DYS513	NC_000024.10:g.15329858TCTA[n]
DYS522	NC_000024.10:g.7547585ATAG[n]
DYS523	NC_000024.10:g.17388248AGAT[n]
DYS525	NC_000024.10:g.7208814AGAT[n]
DYS530	NC_000024.10:g.8525493AAAC[n]
DYS531	NC_000024.10:g.8598068AAAT[n]
DYS533	NC_000024.10:g.16281349TATC[n]
DYS534	NC_000024.10:g.16281059CTTT[n]
DYS537	NC_000024.10:g.17246970TCTA[n]
DYS538	NC_000024.10:g.16846159AGAT[n]
DYS539	NC_000024.10:g.16579096TAGA[n]
DYS540	NC_000024.10:g.16453355TTAT[n]
DYS541	NC_000024.10:g.17127171TATC[n]
DYS542	NC_000024.10:g.17114262TAGA[n]
DYS543	NC_000024.10:g.17260393AGAT[n]
DYS545	NC_000024.10:g.7846944TGTT[n]
DYS549	NC_000024.10:g.19358338GATA[n]
DYS552	NC_000024.10:g.11981554TCTA[n]
DYS557	NC_000024.10:g.21072724TTTC[n]N[3]TTTC[n]
DYS558	NC_000024.10:g.14611556TTTA[n]
DYS562	NC_000024.10:g.14130708ATCT[n]
DYS565	NC_000024.10:g.14414849ATAA[n]
DYS567	NC_000024.10:g.14186620ATAA[n]
DYS570	NC_000024.10:g.6993193CTTT[n]
DYS573	NC_000024.10:g.20901813TTTA[n]
DYS574	NC_000024.10:g.14472031TTAT[n]
DYS577	NC_000024.10:g.16812723ATTC[n]
DYS581	NC_000024.10:g.12366981TAGG[n]
DYS584	NC_000024.10:g.20443693CAAT[n]
DYS585	NC_000024.10:g.19206307TTATG[n]
DYS587	NC_000024.10:g.15916766CAATA[n]
DYS590	NC_000024.10:g.8687939TTTTG[n]
DYS593	NC_000024.10:g.16473892AAAAT[n]
DYS594	NC_000024.10:g.19494951AAATA[n]
DYS595	NC_000024.10:g.14305461ATTTA[n]
DYS596	NC_000024.10:g.8519535GGAGAA[n]
DYS598	NC_000024.10:g.8544994TTCTG[n]
DYS606	NC_000024.10:g.15752341AAAT[n]
DYS609	NC_000024.10:g.17241887TTG[n]
DYS612	NC_000024.10:g.13640742TCT[n]
DYS613	NC_000024.10:g.8874698ATG[n]
DYS616	NC_000024.10:g.9582530TAT[n]
DYS618	NC_000024.10:g.21198543TAT[n]
DYS623	NC_000024.10:g.16048987GGAT[n]
DYS624	NC_000024.10:g.16050587GGAT[n]
DYS629	NC_000024.10:g.5547246TATC[n]
DYS631	NC_000024.10:g.11819431AATA[n]
DYS632	NC_000024.10:g.13797171CATT[n]
DYS634	NC_000024.10:g.14115983AAGG[n]
DYS635	NC_000024.10:g.12258860TAGA[n]N[8]TAGA[2]N[8]TAGA[n]
DYS637	NC_000024.10:g.20815656ACAT[n]
DYS641	NC_000024.10:g.14022416TAAA[n]
DYS643	NC_000024.10:g.15314132CTTTT[n]
DYS644	NC_000024.10:g.15669604TTTTA[n]
DYS645	NC_000024.10:g.21166022TGTTT[n]
DYS712	NC_000024.10:g.13446552AGAT[n]
DYS715	NC_000024.10:g.15550289AGAT[n]
DYS717	NC_000024.10:g.15201346TGTAT[n]
DYS723	NC_000024.10:g.15170050AGAT[n]N[3]AGAT[1]N[3]AGAT[n]
DYS725-a	NC_000024.10:g.23104466GT[n]GTCT[n]
DYS725-b	NC_000024.10:g.23316199AC[n]
DYS725-c	NC_000024.10:g.24738202GT[n]GTCT[n]
DYS725-d	NC_000024.10:g.24931841AC[n]
TANDEM151	NC_000024.10:g.11961328TATC[n]
TANDEM66	NC_000024.10:g.3609811GT[n]
TRF10029	NC_000024.10:g.14553567TG[n]
TRF10330	NC_000024.10:g.14997212AC[n]
TRF10377	NC_000024.10:g.15068274AC[n]
TRF10473	NC_000024.10:g.15205841CA[n]
TRF10677	NC_000024.10:g.15525759AC[n]
TRF10691-ab	NC_000024.10:g.15550131TG[n]
TRF10878	NC_000024.10:g.15884248AC[n]
TRF11134	NC_000024.10:g.16280917TATC[n]
TRF11357	NC_000024.10:g.16573748TG[n]
TRF11672	NC_000024.10:g.16984864AC[n]
TRF11926	NC_000024.10:g.17367809GT[n]
TRF13608	NC_000024.10:g.19931281TG[n]
TRF13651	NC_000024.10:g.20026797AC[n]
TRF14020	NC_000024.10:g.21033469TG[n]
TRF14432	NC_000024.10:g.21823514AC[n]
TRF14783	NC_000024.10:g.22405572GT[n]
TRF17087	NC_000024.10:g.26445858TG[n]
TRF17177	NC_000024.10:g.26534276ATTT[n]
TRF17200	NC_000024.10:g.26565399GT[n]
TRF3410	NC_000024.10:g.2840371GA[n]
TRF4104	NC_000024.10:g.3964193AC[n]
TRF4283	NC_000024.10:g.4246401AG[n]
TRF4288	NC_000024.10:g.4252155AC[n]
TRF4710	NC_000024.10:g.5096439GT[n]
TRF4909	NC_000024.10:g.5373746AC[n]
TRF5618-ab	NC_000024.10:g.6530597AC[n]
TRF5631	NC_000024.10:g.6551006TG[n]
TRF5922	NC_000024.10:g.7050829AC[n]
TRF5959	NC_000024.10:g.7115549TG[n]
TRF6088	NC_000024.10:g.7260581GT[n]
TRF6313	NC_000024.10:g.7468615AGAT[n]
TRF6353	NC_000024.10:g.7524148TG[n]
TRF6385	NC_000024.10:g.7564204GT[n]
TRF6466-ab	NC_000024.10:g.7686746AC[n]
TRF6888	NC_000024.10:g.8636158TG[n]
TRF7006-ab	NC_000024.10:g.8766341AC[n]
TRF7015	NC_000024.10:g.8780132AT[n]
TRF7063	NC_000024.10:g.8871114AAT[n]
TRF7436	NC_000024.10:g.9621776TG[n]
TRF7665	NC_000024.10:g.9951667GT[n]
TRF8190	NC_000024.10:g.11787126TTTTA[n]
TRF8252	NC_000024.10:g.11885226AAAT[n]
TRF8381	NC_000024.10:g.12080037TAGA[n]
TRF8424	NC_000024.10:g.12121660ATATG[n]
TRF9205-ab	NC_000024.10:g.13196929AC[n]
TRF9254	NC_000024.10:g.13269553AAAAC[n]
TRF9363	NC_000024.10:g.13436968AC[n]
TRF9434	NC_000024.10:g.13586878AC[n]
TRF9460	NC_000024.10:g.13699083GT[n]
TRF9886	NC_000024.10:g.14335279AC[n]
TRF9913	NC_000024.10:g.14402425TG[n]
TRF9916	NC_000024.10:g.14404028TTAT[n]
YCAII-a	NC_000024.10:g.17510153CA[n]
YCAII-b	NC_000024.10:g.18395678TG[n]
Y-GATA-A10	NC_000024.10:g.16607012ATCT[n]
Y-GATA-H4	NC_000024.10:g.16631636CTAT[n]
