# Supplementary material for: CSYseq: The first Y-chromosome sequencing tool typing a large number of Y-SNPs and Y-STRs to unravel worldwide human population genetics
Source: PLoS Genet. 2021 Sep 7;17(9):e1009758. doi: 10.1371/journal.pgen.1009758 (PMC8423258; doi:10.1371/journal.pgen.1009758)
Supplement: S5 Table — (XLSM) [file pgen.1009758.s008.xlsm]

## Sheet: Table S5
CSYseq - S. Claerhout et al.
S5 Table. Double repeat sequence variability for the compound and complex Y-STRs included in the CSYseq.
Y-STR	Repeat motif sequence	Total number of repeats																																					HGVS nomenclature
		11		12		13		14		15		16		17		18		19		20		21		22		23		24		25		26		27		28
DYS552	TCTA[n]N[40]TCTA[n]																	9-10	0.016	10-10	0.096	10-11	0.056	11-11	0.064	11-12	0.008	12-12	0.008										NC_000024.10:g.11981554TCTA[n]N[40]TCTA[n]
																		10-9	0.016	11-9	0.424	11-10	0.208	12-10	0.04	12-11	0.032
																						12-9	0.032
DYS557	TTTC[n]N[3]TTTC[n]													4-13	0.008	4-14	0.048	4-15	0.216	4-16	0.416	4-17	0.168	4-18	0.072	4-19	0.032												NC_000024.10:g.21072724TTTC[n]N[3]TTTC[n]
																						3-18	0.016
DYS723	AGAT[n]N[3]AGAT[1]N[3]AGAT[n]									9-6	0.416	10-6	0.232	11-6	0.248	12-6	0.064																						NC_000024.10:g.15170050AGAT[n]N[3]AGAT[1]N[3]AGAT[n]
												11-5	0.008	12-5	0.032
DYS19	TATC[n]N[4]TATC[n]					10-3	0.04	11-3	0.496	12-3	0.16	13-3	0.064	15-2	0.008																								NC_000024.10:g.9684378TATC[n]N[4]TATC[n]
DYS452	TATAC[n]CATACTATAC[n]	9-2	0.016	10-2	0.072	11-2	0.544	12-2	0.136	13-2	0.032																												NC_000024.10:g.19458612TATAC[n]CATACTATAC[n]
				8-4	0.136
DYS389II	TAGA[n]CAGA[n]									10-5	0.056	12-4	0.016	12-5	0.104	13-5	0.056	14-5	0.008																				NC_000024.10:g.12500448TAGA[n]CAGA[n]
												11-5	0.536			12-6	0.016
DYS448	AGAGAT[n]N[10]AGAGAT[3]N[14]AGAGAT[n]													9-8	0.008	10-8	0.048	11-8	0.32	11-9	0.024	12-9	0.016	13-9	0.008														NC_000024.10:g.22218923AGAGAT
																11-7	0.008	12-7	0.008	12-8	0.232
DYS463	AAAGG[n]AAGGG[n]											6-10	0.032					6-13	0.176	7-13	0.008	7-14	0.032	8-14	0.008														NC_000024.10:g.7775468AAAGG[n]AAGGG[n]
																				6-14	0.248			7-15	0.168
DYS390	GATA[n]GACA[n]													10-7	0.016	10-8	0.128	11-8	0.144	12-8	0.064	13-8	0.008																NC_000024.10:g.15163065GATA[n]GACA[n]
														9-8	0.088	9-9	0.008
DYS635	TAGA[n]N[8]TAGA[2]N[8]TAGA[n]	9-2	0.432	10-2	0.104	11-2	0.008	10-4	0.016	11-4	0.24	12-4	0.112	13-4	0.064																								NC_000024.10:g.12258860TAGA[n]N[8]TAGA[2]N[8]TAGA[n]
DYS725	GT[n]GTCT[n]																			16-4	0.006	17-4	0.022	18-4	0.064	19-4	0.184	20-4	0.23	21-4	0.232	22-4	0.084	23-4	0.008	24-4	0.002		NC_000024.10:g.23104466GT[n]GTCT[n]
																												19-5	0.03	20-5	0.122	21-5	0.004						NC_000024.10:g.24738202GT[n]GTCT[n]
																												21-3	0.002
