# Supplementary material for: CSYseq: The first Y-chromosome sequencing tool typing a large number of Y-SNPs and Y-STRs to unravel worldwide human population genetics
Source: PLoS Genet. 2021 Sep 7;17(9):e1009758. doi: 10.1371/journal.pgen.1009758 (PMC8423258; doi:10.1371/journal.pgen.1009758)
Supplement: S6 Table — A script developed in MATLAB in order to analyze FASTQ files using Yleaf 1.0. For each Y-SNP, a threshold of minimum 10 reads, a quality of 20 and a minimum percentage of base result for acceptance of 90 was set. (XLSM) [file pgen.1009758.s009.xlsm]

## Sheet: Table S6
CSYseq - S. Claerhout et al.
S6 Table. Yleaf analyszing script. A script developed in MATLAB in order to analyze FASTQ files using Yleaf 1.0. For each Y-SNP, a treshold of minimum 10 reads, a quality of 20 and a minimum percentage of base result for acceptance of 90 was set.
	Script code Yleaf
1:		FileID = fopen('YleafScript_SS.sh','w+');
2:		vec = [1:60];
3:		for j = 1 : numel(vec)
4:			i = vec(j);
5:			str_number = [ ];
6:			if i<10
7:				str_number = ['00',num2str(i)];
8:			elseif (i>=10) && (i <100)
9:				str_number = ['0',num2str(i)];
10:			else
11:				str_number = num2str(i);
12:			end if
13:			fprintf(fileID,['cp /mnt/c/Analysis/Yleaf/',str_number,'a_R1.fastq ',str_number,'a_R1.fastq\n']);
14:			fprintf(fileID,['cp /mnt/c/Analysis/Yleaf/',str_number,'a_R2.fastq ',str_number,'a_R2.fastq\n']);
15:			fprintf(fileID,['cp /mnt/c/Analysis/Yleaf/',str_number,'b_R1.fastq ',str_number,'b_R1.fastq\n']);
16:			fprintf(fileID,['cp /mnt/c/Analysis/Yleaf/',str_number,'b_R2.fastq ',str_number,'b_R2.fastq\n']);
17:			fprintf(fileID,['python Yleaf.py -fastq ',str_number,'a_R1.fastq -out ',str_number,'a_R1 -r 10 -q 20 -b 90\n']);
18:			fprintf(fileID,['python Yleaf.py -fastq ',str_number,'a_R2.fastq -out ',str_number,'a_R2 -r 10 -q 20 -b 90\n']);
19:			fprintf(fileID,['python Yleaf.py -fastq ',str_number,'b_R1.fastq -out ',str_number,'b_R1 -r 10 -q 20 -b 90\n']);
20:			fprintf(fileID,['python Yleaf.py -fastq ',str_number,'b_R2.fastq -out ',str_number,'b_R2 -r 10 -q 20 -b 90\n']);
21:			fprintf(fileID,['mv ~/y_leaf/',str_number,'a_R1 /mnt/c/Analysis/Yleaf\n']);
22:			fprintf(fileID,['mv ~/y_leaf/',str_number,'a_R2 /mnt/c/Analysis/Yleaf\n']);
23:			fprintf(fileID,['mv ~/y_leaf/',str_number,'b_R1 /mnt/c/Analysis/Yleaf\n']);
24:			fprintf(fileID,['mv ~/y_leaf/',str_number,'b_R2 /mnt/c/Analysis/Yleaf\n']);
25:			fprintf(fileID,['rm ',str_number,'a_R1.fastq\n']);
26:			fprintf(fileID,['rm ',str_number,'a_R2.fastq\n']);
27:			fprintf(fileID,['rm ',str_number,'b_R1.fastq\n']);
28:			fprintf(fileID,['rm ',str_number,'b_R2.fastq\n']);
29:		end for
30:		fclose(fileID);
