# Supplementary material for: CSYseq: The first Y-chromosome sequencing tool typing a large number of Y-SNPs and Y-STRs to unravel worldwide human population genetics
Source: PLoS Genet. 2021 Sep 7;17(9):e1009758. doi: 10.1371/journal.pgen.1009758 (PMC8423258; doi:10.1371/journal.pgen.1009758)
Supplement: S7 Table — The in-house developed AutoExecuter written in Python in order to easily analyze multiple FASTQ files at once with the standard FDSTools pipeline. (XLSM) [file pgen.1009758.s010.xlsm]

## Sheet: Table S7
CSYseq - S. Claerhout et al.
S7 Table. The in-house developed AutoExecuter written in Python in order to easily analyze multiple FASTQ files at once with the standard FDSTools pipeline.
	Script code AutoExecuter
1:	import os
2:	import subprocess
3:	import sys
4:	arguments = sys.argv[1:]
5:	if(len(arguments) == 3):
6:		rootPath = arguments[0]
7:		configFile = arguments[1]
8:		method = arguments[2]
9:		for root, dirs, files in os.walk(rootPath):
10:			templateIni = os.path.join(root, "template.ini")
11:			newIni = os.path.join(root, "IforNew.ini")
12:			for name in files:
13:				if("fastq" in name):
14:					if os.path.exists(newIni):
15:						print "Delete old ini file..."
16:						os.remove(newIni)
17:					end if
18:					filename = os.path.join(root,name)
19:					print "Create new ini file for " + filename
20:					template = open(templateIni, "r")
21:					newIniFile = open(newIni, "w")
22:					for line in template:
23:						if("<<library>>" in line):
24:							line = "in-library= " + configFile
25:						elif("<<sample>>" in line):
26:							line = "in-sample-raw = " + name
27:						end if
28:						newIniFile.write(line)
29:					end for
30:					template.close()
31:					newIniFile.close()
32:					cmdArgs = ["fdstools",method, newIni]
33:					os.chdir(rootPath)
34:					print "Processing " + name + " ..."
35:					cmdRes = subprocess.Popen(cmdArgs)
36:					(output, err) = cmdRes.communicate()
37:					cmdRes.wait()
38:				end if
39:			end for
40:			if os.path.exists(newIni):
41:				print "Delete last ini file..."
42:				os.remove(newIni)
43:			end if
44:		end for
45:		print "Finished!"
46:	end for
47:	ifelse
48:		print "Check arguments! format => fdstoolsautoexecute <path> <library file name> <function>"
49:	end if
